# Supplementary material for: Classification Performance of Machine Learning Methods for Identifying Resistance, Resilience, and Susceptibility to Haemonchus contortus Infections in Sheep
Source: Animals (Basel). 2023 Jan 21;13(3):374. doi: 10.3390/ani13030374 (PMC9913374; doi:10.3390/ani13030374)
Supplement: Supplementary file 1 [file animals-13-00374-s001.zip]

Archive with 1 entries (1 files):
- animals-2135117-supplementary.pdf
